# Supplementary material for: Design, Synthesis, and Evaluation of New 1H-Benzo[d]imidazole Based PqsR Inhibitors as Adjuvant Therapy for Pseudomonas aeruginosa Infections
Source: J Med Chem. 2024 Jan 3;67(2):1008–23. doi: 10.1021/acs.jmedchem.3c00973 (PMC10823468; doi:10.1021/acs.jmedchem.3c00973)
Supplement: Supplementary file 1 — jm3c00973_si_001.csv [file jm3c00973_si_001.csv]

1	O=C1N(CC(O)COC2=CC=C(CC#N)C=C2)C=NC3=CC=C(Cl)C=C31
9	N#CCC1=CC=C(OCC2OC2)C=C1
5	OC(CN)COC1=CC=C(CC#N)C=C1
10	ClC1=CC=C(N=C(S)N2C)C2=C1
11	OC(CSC1=NC(C=CC(Cl)=C2)=C2N1C)COC3=CC=C(CC#N)C=C3
3	ClC1=CC=C(N=C(Cl)O2)C2=C1
4	ClC1=CC=C(N=C(Cl)S2)C2=C1
5	ClC1=CC=C(N=C(Cl)N2C)C2=C1
7	ClC1=CC=C(N=C(NCC(O)COC2=CC=C(CC#N)C=C2)O3)C3=C1
8	ClC1=CC=C(N=C(NCC(O)COC2=CC=C(CC#N)C=C2)S3)C3=C1
12a	OC1=CC=C(CC#N)C=C1
12n	OC1=CC=C(CC#N)C=C1F
12o	OC1=CC=C(CC#N)C(F)=C1
13n	FC1=CC(CC#N)=CC=C1OCC2CO2
13o	FC1=CC(OCC2CO2)=CC=C1CC#N
13v	FC1=CC(OC[C@@H]2CO2)=CC=C1CC#N
14a	OC(CN=[N+]=[N-])COC1=CC=C(CC#N)C=C1
14n	OC(CN=[N+]=[N-])COC1=CC=C(CC#N)C=C1F
14o	OC(CN=[N+]=[N-])COC1=CC=C(CC#N)C(F)=C1
14v	O[C@@H](CN=[N+]=[N-])COC1=CC=C(CC#N)C=C1
15a	S=C=NCC(O[Si](C)(C)C(C)(C)C)COC1=CC=C(CC#N)C=C1
15n	FC1=CC(CC#N)=CC=C1OCC(O[Si](C)(C)C(C)(C)C)CN=C=S
15o	FC1=CC(OCC(O[Si](C)(C)C(C)(C)C)CN=C=S)=CC=C1CC#N
15v	S=C=NC[C@H](O[Si](C)(C)C(C)(C)C)COC1=CC=C(CC#N)C=C1
16a	FC1=CC=C(Cl)C=C1[N+]([O-])=O
16b	FC1=CC(Cl)=C(Cl)C=C1[N+]([O-])=O
16c	FC1=CC=C(C(F)(F)F)C=C1[N+]([O-])=O
16d	FC1=CC=C(Cl)C=C1[N+]([O-])=O
17a	ClC1=CC=C(N)C(NC)=C1
17e	ClC1=CC=C(N)C(NCC)=C1
17f	ClC1=CC=C(N)C(NC(C)C)=C1
17g	ClC1=CC=C(N)C(NC(C)(C)C)=C1
17h	OC1=CC=C(CC#N)C(F)=C1>>N#CCC2=CC=C(OCC3CO3)C=C2
17i	ClC1=CC=C(N)C(NC2CC2)=C1
17j	ClC1=CC=C(N)C(NC2CCC2)=C1
17k	ClC1=CC=C(N)C(NC2CCCC2)=C1
17l	ClC1=CC=C(N)C(NC2CCCCC2)=C1
17m	ClC1=CC=C(N)C(NCCOCC2=CC=CC=C2)=C1
17p	NC1=CC=CC=C1NC(C)C
17q	NC1=CC=C(Cl)C=C1NCCN(C)C
17r	NC1=CC=C(Cl)C=C1NC2CCN(C)CC2
17s	NC1=CC=C(Cl)C=C1NC2COC2
17t	NC1=CC=C(Cl)C=C1NCCOC
17u	NC1=C(NCCO)C=C(Cl)C=C1
6a	OC(CNC1=NC2=C(C=C(Cl)C=C2)N1C)COC3=CC=C(CC#N)C=C3
6b	OC(CNC1=NC2=C(C=C(Cl)C(Cl)=C2)N1C)COC3=CC=C(CC#N)C=C3
6c	OC(CNC1=NC2=C(C=C(C(F)(F)F)C=C2)N1C)COC3=CC=C(CC#N)C=C3
6d	OC(CNC1=NC2=C(C=CC(Cl)=C2)N1C)COC3=CC=C(CC#N)C=C3
6e	OC(CNC1=NC2=C(C=C(Cl)C=C2)N1CC)COC3=CC=C(CC#N)C=C3
6f	OC(CNC1=NC2=C(C=C(Cl)C=C2)N1C(C)C)COC3=CC=C(CC#N)C=C3
6g	OC(CNC1=NC2=C(C=C(Cl)C=C2)N1C(C)(C)C)COC3=CC=C(CC#N)C=C3
6h	OC(CNC1=NC2=C(C=C(Cl)C=C2)N1CC(C)(C)C)COC3=CC=C(CC#N)C=C3
6i	OC(CNC1=NC2=C(C=C(Cl)C=C2)N1C3CC3)COC4=CC=C(CC#N)C=C4
6j	OC(CNC1=NC2=C(C=C(Cl)C=C2)N1C3CCC3)COC4=CC=C(CC#N)C=C4
6k	OC(CNC1=NC2=C(C=C(Cl)C=C2)N1C3CCCC3)COC4=CC=C(CC#N)C=C4
6l	OC(CNC1=NC2=C(C=C(Cl)C=C2)N1C3CCCCC3)COC4=CC=C(CC#N)C=C4
6m	OC(CNC1=NC2=C(C=C(Cl)C=C2)N1CCOCC3=CC=CC=C3)COC4=CC=C(CC#N)C=C4
6n	OC(CNC1=NC2=C(C=C(Cl)C=C2)N1C(C)C)COC3=CC=C(CC#N)C=C3F
6o	OC(CNC1=NC2=C(C=C(Cl)C=C2)N1C(C)C)COC3=CC=C(CC#N)C(F)=C3
6p	OC(CNC1=NC2=C(C=CC=C2)N1C(C)C)COC3=CC=C(CC#N)C=C3
6q	OC(CNC1=NC2=C(C=C(Cl)C=C2)N1CCN(C)C)COC3=CC=C(CC#N)C=C3
6r	OC(COC1=CC=C(C=C1)CC#N)CNC2=NC3=C(N2C4CCN(CC4)C)C=C(Cl)C=C3
6s	OC(COC1=CC=C(C=C1)CC#N)CNC2=NC3=C(N2C4COC4)C=C(Cl)C=C3
6t	OC(COC1=CC=C(C=C1)CC#N)CNC2=NC3=C(N2CCOC)C=C(Cl)C=C3
6v	O[C@@H](CNC1=NC2=C(C=C(Cl)C=C2)N1C(C)C)COC3=CC=C(CC#N)C=C3
18	NC(COC1=CC=C(C=C1)CC#N)CNC2=NC3=C(N2C(C)C)C=C(Cl)C=C3
6u	OC(COC1=CC=C(C=C1)CC#N)CNC2=NC3=C(N2CCO)C=C(Cl)C=C3
6w	O[C@@H](COC1=CC=C(C=C1)CC#N)CNC2=NC3=C(N2C(C)C)C=C(Cl)C=C3
